# Supplementary material for: Vaccines for African swine fever: an update
Source: Front Microbiol. 2023 Apr 27;14:1139494. doi: 10.3389/fmicb.2023.1139494 (PMC10173882; doi:10.3389/fmicb.2023.1139494)
Supplement: Supplementary file 1 [file Table_1.XLSX]

## Sheet: Sheet1
Number of Outbreaks, Cases, and Animal Losses caused by ASF in Different Worlds
	Outbreaks		Cases		Losses*
	Domestic pigs	Wild boars	Domestic pigs	Wild boars	Domestic pigs
Africa	201		16177		23208
Americas	255		9594		17798
Asia	1298	2105	101482	2765	438492
Europe	3703	20518	1001921	34159	1452045
Oceania	4		500		397
Total	5461	22623	1129674	36924	1931930
